# Supplementary material for: Synthesis and Properties of Norphthalocyanines Functionalized with a Tetrathiacrown Ether–Tetrathiafulvalene Substituent
Source: Molecules. 2023 Jan 17;28(3):916. doi: 10.3390/molecules28030916 (PMC9920445; doi:10.3390/molecules28030916)
Supplement: Supplementary file 1 [file molecules-28-00916-s001.zip]

Archive with 1 entries (1 files):
- molecules-2113563-supplementary.pdf
